# Supplementary material for: Sulfur-enriched sub-arc fluids drive deep sulfur cycling in subduction zones
Source: Nat Commun. 2026 Apr 7;17:4953. doi: 10.1038/s41467-026-71439-3 (PMC13234425; doi:10.1038/s41467-026-71439-3)
Supplement: Supplementary file 3 — Supplementary Data 1 [file 41467_2026_71439_MOESM3_ESM.xlsx]

## Sheet: Supplementary Data 1
Supplementary Data 1 Summary table of 3D Raman modeling results for multiphase fluid inclusions in Sumdo eclogites
No. Fluid inclusion	Daughter mineral assemblages	Volume (um3)	Volume fraction (%)	Density (g/cm3)	Mass (pg)	Mass fraction (wt.%)
1	brine	1747629	80.91	1.148	2006278	62.23
	calcite	340096	15.75	2.71	921660	28.59
	chalcopyrite	72242	3.34	4.1	296192	9.19
	total	2159967	100		3224130	100
2	brine	36927	76.57	1.148	42392	53.58
	calcite	6895	14.3	2.71	18685	23.61
	chalcopyrite	4402	9.13	4.1	18048	22.81
	total	48224	100		79125	100
2-replicate	brine	35876	76.7992	1.148	41185.6	53.9107
	calcite	6637	14.2077	2.71	17986.3	23.5435
	chalcopyrite	4201	8.99302	4.1	17224.1	22.5458
	total	46714	100		76396	100
3	brine	76355	85.56	1.148	87655	69.24
	calcite	9982	11.19	2.71	27051	21.37
	chalcopyrite	2900	3.25	4.1	11890	9.39
	total	89237	100		126596	100
4	brine	189893	86.04	1.148	217997	68.48
	calcite	18688	8.47	2.71	50644	15.91
	chalcopyrite	12116	5.49	4.1	49675	15.61
	total	220697	100		318317	100
5	brine	675683	77.29	1.148	775684	55.05
	calcite	129763	14.84	2.71	351657	24.96
	chalcopyrite	68730	7.86	4.1	281793	20
	total	874176	100		1409134	100
6	brine	75199	81.46	1.148	86328	61.4
	calcite	11427	12.38	2.71	30967	22.03
	chalcopyrite	5683	6.16	4.1	23300	16.57
	total	92309	100		140595	100
7	brine	39208	73.79	1.148	45010	50.99
	calcite	9955	18.73	2.71	26978	30.56
	chalcopyrite	3973	7.48	4.1	16289	18.45
	total	53136	100		88278	100
8	brine	250008	69.79	1.148	287009	45.2
	calcite	68840	19.22	2.71	186556	29.38
	chalcopyrite	39369	10.99	4.1	161412	25.42
	total	358217	100		634978	100
9	brine	1121082	78.52	1.148	1287002	58.7
	calcite	252876	17.71	2.71	685293	31.26
	chalcopyrite	53730	3.76	4.1	220293	10.05
	total	1427688	100		2192589	100
10	brine	1632629	62.14	1.148	1874258	37.83
	calcite	717837	27.32	2.71	1945338	39.26
	chalcopyrite	276793	10.54	4.1	1134851	22.91
	total	2627259	100		4954447	100
11	brine	662109	78.27	1.148	760101	57.28
	calcite	134282	15.87	2.71	363904	27.42
	chalcopyrite	49531	5.86	4.1	203077	15.3
	total	845922	100		1327082	100
12	brine	754234	81.16	1.148	865860	59.86
	calcite	98631	10.61	2.71	267290	18.48
	chalcopyrite	76401	8.22	4.1	313244	21.66
	total	929266	100		1446394	100
13	brine	1217849	79.41	1.148	1398090	59.83
	calcite	256434	16.72	2.71	694936	29.74
	chalcopyrite	59428	3.87	4.1	243654	10.43
	total	1533711	100		2336681	100
14	brine	786849	71.66	1.148	903302	46.54
	calcite	171524	15.62	2.71	464830	23.95
	chalcopyrite	139670	12.72	4.1	572647	29.51
	total	1098043	100		1940779	100
15	brine	999399	81.3	1.148	1147310	60.95
	calcite	148981	12.12	2.71	403738	21.45
	chalcopyrite	80820	6.58	4.1	331362	17.6
	total	1229200	100		1882410	100
16	brine	560164	74.21	1.148	643068	50.99
	calcite	129634	17.17	2.71	351308	27.86
	chalcopyrite	65078	8.62	4.1	266819	21.16
	total	754876	100		1261196	100
17	brine	441305	74.8	1.148	506618	51.39
	calcite	93830	15.9	2.71	254279	25.79
	chalcopyrite	54872	9.3	4.1	224975	22.82
	total	590007	100		985872	100
18	brine	354339	74.02	1.148	406781	51.15
	calcite	87376	18.25	2.71	236788	29.78
	chalcopyrite	36990	7.73	4.1	151659	19.07
	total	478705	100		795229	100
19	brine	334118	83.12	1.148	383567	64.34
	calcite	47256	11.76	2.71	128063	21.48
	chalcopyrite	20619	5.13	4.1	84537	14.18
	total	401993	100		596169	100
20	brine	422765	80.37	1.148	485334	60.2
	calcite	73703	14.01	2.71	199735	24.77
	chalcopyrite	29552	5.62	4.1	121163	15.03
	total	526020	100		806232	100
20-replicate	brine	419563	80.5789	1.148	481658	60.5651
	calcite	72654	13.9535	2.71	196892	24.7578
	chalcopyrite	28469	5.46759	4.1	116723	14.6771
	total	520686	100		795274	99.9999
21	brine	315961	79.99	1.148	362723	58.27
	calcite	46204	11.7	2.71	125212	20.11
	chalcopyrite	32821	8.31	4.1	134566	21.62
	total	394986	100		622502	100
22	brine	315961	79.56	1.148	362723	57.73
	calcite	48345	12.17	2.71	131014	20.85
	chalcopyrite	32821	8.26	4.1	134566	21.42
	total	397127	100		628304	100
Note: brine refers to a water solution with a salinity of 15 wt.% NaCl (Liu et al., 20191).
1. Liu, H., Xiao, Y., van den Kerkhof, A., Wang, Y., Zeng, L. & Guo, H. Metamorphism and fluid evolution of the Sumdo eclogite, Tibet: constraints from mineral chemistry, fluid inclusions and oxygen isotopes. J. Asian Earth Sci. 172, 292–307 (2019).
