# Supplementary material for: Sulfur-enriched sub-arc fluids drive deep sulfur cycling in subduction zones
Source: Nat Commun. 2026 Apr 7;17:4953. doi: 10.1038/s41467-026-71439-3 (PMC13234425; doi:10.1038/s41467-026-71439-3)
Supplement: Supplementary file 4 — Supplementary Data 2 [file 41467_2026_71439_MOESM4_ESM.xlsx]

## Sheet: Supplementary Data 2
Supplementary Data 2 Bulk chemical compositions (wt.%) of slab-derived fluids at sub-arc depths reconstructed from multiphase fluid inclusions in omphacite
No.	H2O	Na	Cl	S	CO2	Fe	Cu	CaO	Total
1	52.89	3.55	5.79	3.2	17.15	2.8	3.2	11.43	100.01
2	45.54	3.06	4.98	7.93	14.17	6.94	7.93	9.45	100
2-replicate	45.26	3.04	4.95	7.84	14.12	6.86	7.84	9.42	99.33
3	58.85	3.95	6.44	3.27	12.82	2.86	3.27	8.55	100.01
4	58.21	3.91	6.37	5.43	9.55	4.75	5.43	6.36	100.01
5	46.79	3.14	5.12	6.96	14.97	6.09	6.96	9.98	100.01
6	52.19	3.5	5.71	5.76	13.22	5.04	5.76	8.81	99.99
7	43.34	2.91	4.74	6.42	18.34	5.62	6.42	12.22	100.01
8	38.42	2.58	4.2	8.84	17.63	7.74	8.84	11.75	100
9	49.89	3.35	5.46	3.49	18.75	3.06	3.49	12.5	99.99
10	32.16	2.16	3.52	7.97	23.56	6.97	7.97	15.71	100.02
11	48.68	3.27	5.33	5.32	16.45	4.66	5.32	10.97	100
12	50.88	3.41	5.57	7.53	11.09	6.59	7.53	7.39	99.99
13	50.86	3.41	5.56	3.63	17.84	3.17	3.63	11.9	100
14	39.56	2.65	4.33	10.26	14.37	8.98	10.26	9.58	99.99
15	51.81	3.48	5.67	6.12	12.87	5.36	6.12	8.58	100.01
16	43.34	2.91	4.74	7.36	16.71	6.44	7.36	11.14	100
17	43.68	2.93	4.78	7.94	15.48	6.95	7.94	10.32	100.02
18	43.48	2.92	4.76	6.63	17.87	5.8	6.63	11.91	100
19	54.69	3.67	5.98	4.93	12.89	4.32	4.93	8.59	100
20	51.17	3.43	5.6	5.23	14.86	4.57	5.23	9.91	100
20-replicate	51.48	3.45	5.63	5.11	14.85	4.46	5.11	9.91	100
21	49.53	3.32	5.42	7.52	12.07	6.58	7.52	8.05	100.01
22	49.07	3.29	5.37	7.45	12.51	6.52	7.45	8.34	100
Maximun	58.85	3.95	6.44	10.26	23.56	8.98	10.26	15.71
Minimum	32.16	2.16	3.52	3.2	9.55	2.8	3.2	6.36
Average (SD)	48.0 (6.1)	3.2 (0.4)	5.3 (0.7)	6.3 (1.8)	15.2 (3.0)	5.6 (1.6)	6.3 (1.8)	10.1 (2.0)	100
