# Supplementary material for: Sulfur-enriched sub-arc fluids drive deep sulfur cycling in subduction zones
Source: Nat Commun. 2026 Apr 7;17:4953. doi: 10.1038/s41467-026-71439-3 (PMC13234425; doi:10.1038/s41467-026-71439-3)
Supplement: Supplementary file 5 — Supplementary Data 3 [file 41467_2026_71439_MOESM5_ESM.xlsx]

## Sheet: Supplementary Data 3
Supplementary Data 3 Major-element contents in host omphacite across a representative multiphase fluid inclusion in Sumdo eclogite
Spot. NO.	Na2O	MgO	K2O	CaO	SiO2	Al2O3	FeO	MnO	TiO2	SO3	Total
Line 1
1	2.777	12.424	0.006	19.996	53.12	6.108	4.856	0	0.194	0.028	99.509
2	2.843	12.494	0.011	20.265	52.997	6.19	4.752	0.037	0.183	0.03	99.802
3	2.775	12.304	0	19.927	53.16	6.043	5.089	0.031	0.16	0.005	99.494
4	2.787	12.336	0.02	19.639	53.495	6.159	4.674	0	0.131	0	99.241
5	2.795	12.457	0	19.939	53.345	6.089	5.111	0	0.129	0.035	99.9
6	2.744	12.555	0	19.841	53.106	6.003	4.742	0.1	0.157	0.007	99.255
7	2.913	12.249	0.004	19.811	53.165	6.096	4.818	0.041	0.178	0.042	99.317
8	2.735	12.217	0	19.97	53.363	6.207	4.7	0.017	0.167	0	99.376
9	2.825	12.432	0.036	20.145	53.802	6.342	4.784	0	0.172	0	100.538
10	3.003	12.421	0	19.974	53.12	6.424	4.922	0.004	0.169	0	100.037
Line 2
11	2.934	12.547	0	20.086	53.084	6.154	4.642	0.052	0.195	0.007	99.701
12	2.796	12.26	0	20.065	53.47	6.034	4.842	0.008	0.146	0.042	99.663
13	2.877	12.162	0.028	20.383	53.403	6.031	4.829	0	0.162	0.002	99.877
14	2.986	12.486	0	20.015	53.442	6.186	4.787	0.112	0.148	0	100.162
15	2.729	12.303	0	19.946	53.668	5.96	4.785	0.014	0.154	0	99.559
16	2.942	12.4	0.011	20.087	53.32	6.002	4.722	0.017	0.116	0	99.617
17	2.817	12.354	0.021	19.974	53.985	6.019	4.69	0	0.167	0.019	100.046
18	2.785	12.096	0	19.584	53.239	6.118	4.74	0.05	0.151	0.014	98.777
19	2.844	12.185	0	19.726	53.497	6.237	4.971	0	0.153	0.007	99.62
20	2.844	12.245	0	19.833	53.033	6.237	4.659	0.017	0.16	0	99.028
Line 3
21	2.618	12.21	0.003	20.162	53.233	6.156	4.74	0.037	0.148	0.031	99.338
22	2.611	12.433	0.025	20.136	53.669	6	4.774	0.002	0.144	0	99.794
23	2.888	12.621	0	20.015	53.42	6.091	4.718	0.035	0.138	0.014	99.94
24	2.914	12.295	0.004	19.885	53.481	6.178	4.615	0.012	0.172	0.005	99.561
25	2.712	12.434	0.004	20.28	53.152	6.152	4.598	0.043	0.144	0	99.519
26	2.855	12.262	0.018	20.012	53.677	6.276	4.779	0	0.165	0.007	100.051
27	2.699	11.924	0.004	19.641	53.603	6.344	4.81	0	0.154	0	99.179
28	3.069	12.218	0	20.021	53.484	6.49	5.009	0.002	0.161	0	100.454
29	2.932	12.398	0.01	19.743	53.605	6.454	4.814	0.051	0.122	0	100.129
30	2.965	12.376	0	19.523	53.453	6.39	4.562	0.031	0.131	0	99.431
Minimum	1.813	8.485	0	19.473	44.268	4.93	4.508	0	0.116	0	83.727
Maximum	3.069	12.621	0.036	22.479	53.985	6.49	5.111	0.112	0.195	0.058	100.538
Average	2.783	12.185	0.008	20.002	52.966	6.108	4.765	0.023	0.152	0.011	99.002
Standard deviation (SD)	0.209	0.699	0.01	0.437	1.931	0.293	0.131	0.028	0.019	0.015	2.903
