# Supplementary material for: Sulfur-enriched sub-arc fluids drive deep sulfur cycling in subduction zones
Source: Nat Commun. 2026 Apr 7;17:4953. doi: 10.1038/s41467-026-71439-3 (PMC13234425; doi:10.1038/s41467-026-71439-3)
Supplement: Supplementary file 6 — Supplementary Data 4 [file 41467_2026_71439_MOESM6_ESM.xlsx]

## Sheet: Supplementary Data 4
Supplementary Data 4 Solution model parameters used for thermodynamic modelling
Phase	Abbreviation	Reference
Fluid	COH-Fluid	Connolly and Galvez 1
Epidote	Ep(HP11)	Holland and Powell 2
Chlorite	Chl(W)	White et al. 3
Garnet	Gt(WPH)	White et al. 3
Amphibole	cAmph(G)	Green et al. 4
White mica	Mica(W)	White et al. 3
Pyrrhotite	Po(HP)	Holland and Powell 2
Pumpellyite	Pu	Massonne and Willner5
Chloritoid	Ctd(W)	White et al. 3
Dolomite	Do(HP)	Holland and Powell 6
Magnesite	M(HP)	Holland and Powell 6
Dolomite	Do(HP)	Holland and Powell 6
Magnesite	M(HP)	Holland and Powell 6
Biotite	Bi(W)	White et al. 3
Clinopyroxene	Omph(GHP)	Green et al. 7 revised in 2016
Feldspar	lAb(HGP)	Holland et al. 8 updated in 2024
	Fsp(HGP)	Holland et al. 8
Melt	Melt(G25)	Holland et al. 9 and Green et al. 10
