# Supplementary material for: Sulfur-enriched sub-arc fluids drive deep sulfur cycling in subduction zones
Source: Nat Commun. 2026 Apr 7;17:4953. doi: 10.1038/s41467-026-71439-3 (PMC13234425; doi:10.1038/s41467-026-71439-3)
Supplement: Supplementary file 7 — Supplementary Data 5 [file 41467_2026_71439_MOESM7_ESM.xlsx]

## Sheet: Supplementary Data 5
Supplementary Data 5 Variations in bulk-rock H2O and carbon and sulfur concentrations of dissolved species in fluids during rock devolatilization
P(GPa)	T (°C)	Content in the rock	Concentration of dissolved species in fluid (mol/kg)
		H2O (wt.%)	CO2	Ca(HCO3)+	CaCO3 (aq)	NaHCO3 (aq)	CO32-	HCO3-	CaSO4 (aq)	HS-	HSO3-	HSO4-	SO42-	H2S
1.5	300	6.87572	0.00161974	0.00299104	0.000475066	0.020513	0.00718672	0.194636	0.000162292	0.000390469	4.68578e-08	1.55131e-06	0.000891211	1.11381e-05
1.5072	302	6.86857	0.00166603	0.00312052	0.000481969	0.0203407	0.00697489	0.19318	0.000186116	0.000391302	5.58117e-08	1.86665e-06	0.000998222	1.04511e-05
1.5144	304	6.86148	0.00180931	0.00324271	0.000488934	0.0203329	0.00682249	0.19232	0.000194991	0.000398763	6.25027e-08	2.05802e-06	0.00102956	1.13529e-05
1.5216	306	6.85414	0.001902	0.00337205	0.000495978	0.0202116	0.00665124	0.191082	0.00020661	0.000404391	7.03764e-08	2.28992e-06	0.00107041	1.25441e-05
1.5288	308	6.84716	0.00200939	0.00351098	0.000503095	0.0201038	0.00648066	0.189927	0.00023133	0.000407226	8.24399e-08	2.69314e-06	0.00117537	1.23725e-05
1.536	310	6.84019	0.0021432	0.00365009	0.000510282	0.0200294	0.00632916	0.188906	0.000250256	0.000412341	9.42601e-08	3.06203e-06	0.00124999	1.35563e-05
1.5432	312	6.83885	0.00228799	0.00377717	0.000513653	0.0204379	0.00623771	0.189588	0.000283777	0.000413465	1.12729e-07	3.70965e-06	0.00141686	1.46206e-05
1.5504	314	6.83792	0.00244976	0.00391055	0.000517822	0.0206943	0.00613018	0.18972	0.00031278	0.000415671	1.31578e-07	4.34845e-06	0.00155429	1.45024e-05
1.5576	316	6.83693	0.00261198	0.00403956	0.000520538	0.021262	0.00606408	0.19085	0.000352013	0.000417487	1.56857e-07	5.24609e-06	0.00175741	1.52727e-05
1.5648	318	6.836	0.00277786	0.00419142	0.000524576	0.0215627	0.00595084	0.191029	0.000421245	0.000415002	1.94132e-07	6.67828e-06	0.00209079	1.50258e-05
1.572	320	6.83501	0.00297868	0.00431466	0.000527046	0.0222166	0.00590987	0.192352	0.000436079	0.000421603	2.18081e-07	7.4195e-06	0.00218422	1.56671e-05
1.5792	322	6.83408	0.00317954	0.0044489	0.000529384	0.0229193	0.00586238	0.193722	0.000478806	0.000424888	2.5553e-07	8.74541e-06	0.00241801	1.58101e-05
1.5864	324	6.83321	0.00331913	0.00461131	0.000533304	0.0231642	0.00574683	0.193611	0.000553211	0.000422921	3.07549e-07	1.0731e-05	0.00277545	1.60584e-05
1.5936	326	6.83221	0.00357028	0.00476273	0.000536823	0.0236585	0.00567597	0.194242	0.000604616	0.000425988	3.57207e-07	1.25109e-05	0.00303854	1.6649e-05
1.6008	328	6.83134	0.00381627	0.00491286	0.000539458	0.0243083	0.00561942	0.195266	0.000662003	0.000428707	4.16369e-07	1.4664e-05	0.00334621	1.70562e-05
1.608	330	6.83041	0.00404413	0.0050787	0.00054269	0.024781	0.00553727	0.195696	0.000741655	0.000429074	4.91378e-07	1.7511e-05	0.00374874	1.78695e-05
1.6152	332	6.82948	0.00431318	0.00524263	0.000545915	0.0253696	0.00547402	0.196416	0.000811961	0.0004318	5.71201e-07	2.0462e-05	0.00411749	1.7864e-05
1.6224	334	6.82855	0.0045667	0.00541376	0.000550279	0.025807	0.00540424	0.196716	0.00086812	0.000436421	6.5074e-07	2.32493e-05	0.00440168	1.8696e-05
1.6296	336	6.82768	0.00478872	0.00561312	0.000553335	0.026265	0.00530328	0.196792	0.00103449	0.000431774	8.00407e-07	2.94755e-05	0.00522566	1.89391e-05
1.6368	338	6.8268	0.00519027	0.00578192	0.000556484	0.0269355	0.00525588	0.197635	0.00108787	0.000437013	9.03708e-07	3.30943e-05	0.00552823	2.00126e-05
1.644	340	6.82581	0.00550079	0.00597834	0.000559687	0.0274792	0.00517751	0.197917	0.00122058	0.000436748	1.0651e-06	3.95239e-05	0.00620177	2.03366e-05
1.6512	342	6.82488	0.00582333	0.00618183	0.000562374	0.0281561	0.00510477	0.198391	0.00138563	0.000435701	1.26725e-06	4.7843e-05	0.00705223	2.07975e-05
1.6584	344	6.82407	0.00622984	0.00636983	0.000565071	0.0289602	0.00505895	0.199283	0.00148292	0.000439415	1.44825e-06	5.47015e-05	0.0075989	2.12909e-05
1.6656	346	6.82314	0.00659515	0.00659555	0.00056917	0.0293792	0.00497019	0.19903	0.00165749	0.000439139	1.69502e-06	6.47758e-05	0.00845669	2.16963e-05
1.6728	348	6.82226	0.00697858	0.00684489	0.000572199	0.0298938	0.00486817	0.198679	0.00193787	0.000434309	2.04812e-06	8.03368e-05	0.00983331	2.20982e-05
1.68	350	6.82128	0.00737457	0.00703635	0.00057454	0.0307912	0.00483493	0.199718	0.00200239	0.000439694	2.2823e-06	8.87686e-05	0.0102591	2.34179e-05
1.6872	352	6.82087	0.00773627	0.00728336	0.00057813	0.0314133	0.00475741	0.199648	0.00223176	0.000439541	2.66701e-06	0.00010497	0.0114133	2.44151e-05
1.6944	354	6.81953	0.00828466	0.00754231	0.000582231	0.0319316	0.0046751	0.199306	0.00246997	0.000439733	3.09459e-06	0.000122961	0.0125812	2.48988e-05
1.7016	356	6.8186	0.00877589	0.00780626	0.00058541	0.032622	0.00459864	0.199201	0.00273742	0.000439141	3.59938e-06	0.000144621	0.0139239	2.28634e-05
1.7088	358	6.81767	0.0091885	0.00807629	0.000589349	0.0332827	0.00452807	0.199042	0.00298938	0.000440519	4.1391e-06	0.000167325	0.0151804	2.36991e-05
1.716	360	6.81673	0.00983546	0.00835714	0.000592233	0.0340072	0.00445159	0.198853	0.00328407	0.000439649	4.77932e-06	0.000195034	0.016653	2.58462e-05
1.7232	362	6.8161	0.0104206	0.0085855	0.000598168	0.0344088	0.0044166	0.198982	0.00324504	0.000450164	5.11478e-06	0.000203733	0.0164983	2.7826e-05
1.7304	364	6.81517	0.0110069	0.00890447	0.000599485	0.0355927	0.0043398	0.199041	0.00371629	0.000445942	6.09604e-06	0.000248456	0.0189079	2.91969e-05
1.7376	366	6.814	0.0116394	0.00926657	0.000601188	0.0364624	0.00423263	0.198173	0.00430351	0.000438522	7.28156e-06	0.000304706	0.0217344	2.90956e-05
1.7448	368	6.81307	0.0122072	0.00962615	0.00060546	0.0369946	0.0041377	0.197063	0.00476933	0.000436694	8.40522e-06	0.000355622	0.0238635	3.03651e-05
1.752	370	6.8122	0.0128855	0.0100155	0.000608508	0.0377767	0.00403792	0.195973	0.0053772	0.000432486	9.82726e-06	0.000423065	0.0266636	3.09755e-05
1.7592	372	6.81121	0.0136697	0.0104129	0.000611909	0.0385018	0.00394216	0.194831	0.00597111	0.000429433	1.13563e-05	0.000495195	0.0293382	3.17594e-05
1.7664	374	6.81033	0.0144367	0.0107305	0.000614734	0.0395113	0.00389551	0.194989	0.00621928	0.000432589	1.26212e-05	0.000547742	0.0306762	3.23351e-05
1.7736	376	6.80935	0.0152104	0.0111415	0.000618006	0.0403256	0.00380855	0.193971	0.00680336	0.0004305	1.4431e-05	0.00063194	0.0333059	3.34077e-05
1.7808	378	6.80842	0.0161026	0.0116627	0.000621867	0.0409466	0.00368143	0.191696	0.00779497	0.00042353	1.69338e-05	0.0007578	0.0374112	3.38284e-05
1.788	380	6.80749	0.0169658	0.012086	0.000624557	0.0419732	0.00360764	0.190979	0.00837916	0.000422559	1.91462e-05	0.000860976	0.0400453	3.44509e-05
1.7952	382	6.8065	0.0178032	0.0125919	0.000628704	0.042764	0.00351106	0.189342	0.00922811	0.000420069	2.19007e-05	0.000994898	0.0435141	3.52809e-05
1.8024	384	6.80557	0.0187672	0.0130514	0.000631581	0.0437288	0.00343582	0.188416	0.00986512	0.000418895	2.46162e-05	0.00112218	0.0462427	3.63753e-05
1.8096	386	6.8044	0.0197912	0.0137743	0.0006356	0.0441963	0.00327477	0.184714	0.0115497	0.000407251	2.90582e-05	0.00136299	0.0523255	3.68917e-05
1.8168	388	6.80353	0.020794	0.0142358	0.000637609	0.0454882	0.00321682	0.184291	0.0121413	0.000407389	3.23569e-05	0.00151737	0.0549646	3.85323e-05
1.824	390	6.80254	0.021971	0.0148402	0.000640718	0.0464348	0.00311933	0.182437	0.0132628	0.000403236	3.67104e-05	0.00173838	0.0591239	4.05376e-05
1.8312	392	6.80155	0.023175	0.0154519	0.000644094	0.0474359	0.00303037	0.180734	0.0143624	0.000400422	4.1411e-05	0.00197468	0.063137	4.23418e-05
1.8384	394	6.80051	0.0243895	0.0161121	0.000646861	0.0484585	0.00293365	0.178784	0.0156387	0.000395693	4.68189e-05	0.00225397	0.067621	4.33563e-05
1.8456	396	6.79953	0.0256737	0.0169117	0.000650424	0.0492857	0.00281163	0.175805	0.0174682	0.000388224	5.35548e-05	0.00261994	0.0734609	4.3811e-05
1.8528	398	6.79848	0.0269111	0.0176352	0.000654039	0.0502193	0.00272024	0.17372	0.0188914	0.000384597	6.01395e-05	0.00296236	0.0779958	4.5349e-05
1.86	400	6.79586	0.0282303	0.0183413	0.000658271	0.0507262	0.0026368	0.171688	0.0200869	0.000381652	6.66524e-05	0.00329019	0.081496	4.62874e-05
1.8672	402	6.7915	0.028527	0.0193585	0.000665049	0.05086	0.00250461	0.167585	0.0226127	0.000374202	7.5935e-05	0.00380716	0.0880166	4.44188e-05
1.8744	404	6.78824	0.0307813	0.0197313	0.000670754	0.0515126	0.00250864	0.168277	0.0220268	0.000384373	8.02599e-05	0.00392546	0.0868666	4.78641e-05
1.8816	406	6.78434	0.03206	0.020466	0.000676929	0.0517935	0.00244411	0.166479	0.0230483	0.000384959	8.79115e-05	0.00428145	0.0895299	4.91566e-05
1.8888	408	6.78068	0.032357	0.0213113	0.00068338	0.0520022	0.0023667	0.164143	0.02449	0.000383391	9.69915e-05	0.00472483	0.0931053	4.9173e-05
1.896	410	6.77626	0.0349697	0.0219034	0.000689273	0.0525108	0.00233867	0.163613	0.0247161	0.000389031	0.000104288	0.00500754	0.0939132	5.0458e-05
1.9032	412	6.77202	0.0364736	0.0225786	0.000695346	0.0528611	0.00229908	0.162611	0.0252287	0.000392479	0.000112659	0.00535183	0.0953047	5.27753e-05
1.9104	414	6.76772	0.036851	0.0235853	0.000702002	0.0530818	0.00221454	0.159857	0.0271442	0.000389322	0.000124963	0.0059598	0.0998189	5.45554e-05
1.9176	416	6.76359	0.0396281	0.0241498	0.000707827	0.053598	0.00219978	0.159753	0.0270163	0.000396486	0.000133274	0.00624424	0.0998404	5.63447e-05
1.9248	418	6.75859	0.0413548	0.0254188	0.000714348	0.053591	0.00208974	0.155911	0.0299051	0.000388527	0.000149664	0.00710022	0.106126	5.74603e-05
1.932	420	6.75382	0.0429978	0.0263696	0.000720683	0.0538809	0.00203227	0.154046	0.031296	0.000388528	0.000163466	0.00772909	0.109214	5.95458e-05
1.9392	422	6.74469	0.0431142	0.0265791	0.000726912	0.0547931	0.00207377	0.156068	0.0293764	0.000404767	0.000169437	0.00774189	0.105812	6.09851e-05
1.9464	424	6.73485	0.0466062	0.0266795	0.000732413	0.0557498	0.00212698	0.158592	0.0271413	0.000423704	0.000174142	0.00765618	0.101502	6.46761e-05
1.9536	426	6.72474	0.0466644	0.0267116	0.000738503	0.0567354	0.00219149	0.161487	0.0247805	0.000444883	0.000177769	0.00749752	0.0966106	6.59705e-05
1.9608	428	6.71425	0.0484375	0.0267976	0.000744337	0.0577149	0.00224869	0.164106	0.0227893	0.000465835	0.000182014	0.00737936	0.092266	6.9756e-05
1.968	430	6.70348	0.0503352	0.0270214	0.000750339	0.0586913	0.00228897	0.166059	0.021386	0.000484813	0.000188245	0.00737739	0.0891811	7.26094e-05
1.9752	432	6.69236	0.0535382	0.0271682	0.000755984	0.0596663	0.00233794	0.168356	0.0198199	0.000506016	0.000193274	0.00729816	0.0854554	7.55243e-05
1.9824	434	6.6807	0.0543504	0.0272217	0.000761988	0.0606657	0.00240085	0.171135	0.0180664	0.000530272	0.000196546	0.00712022	0.0809538	7.83403e-05
1.9896	436	6.6687	0.0568647	0.0273356	0.000767735	0.0616538	0.00245501	0.173594	0.0166067	0.000554055	0.00020062	0.00698909	0.0770262	8.64863e-05
1.9968	438	6.65634	0.060978	0.0275081	0.000773239	0.0626283	0.0025004	0.175738	0.0153957	0.000577257	0.000205588	0.00690409	0.0736396	9.04726e-05
2.004	440	6.65407	0.0637048	0.0285596	0.000774614	0.0643978	0.00242726	0.173988	0.0165699	0.000569977	0.000229556	0.00778662	0.0783264	8.95223e-05
2.0112	442	6.65186	0.0669926	0.0294987	0.000776764	0.0660462	0.00237402	0.172831	0.0173802	0.000567961	0.000252349	0.00857621	0.0817187	9.52697e-05
2.0184	444	6.64952	0.0699783	0.0306091	0.000778251	0.0678637	0.0023042	0.171071	0.0185996	0.000561323	0.000280414	0.00961074	0.0863952	9.56616e-05
2.0256	446	6.64725	0.0734771	0.0317873	0.000779536	0.0697323	0.00223173	0.169156	0.0199494	0.000553889	0.000311727	0.0107833	0.0913712	9.27956e-05
2.0328	448	6.6448	0.0754947	0.0330155	0.000781423	0.0716064	0.00216139	0.1672	0.0213621	0.000546987	0.000345895	0.0120682	0.0964044	9.54093e-05
2.04	450	6.64242	0.0771017	0.0341837	0.000783766	0.0734493	0.0021032	0.165618	0.0225436	0.000542868	0.000380488	0.0133308	0.10066	9.87965e-05
2.0472	452	6.63996	0.0838739	0.0353154	0.000784326	0.0754019	0.0020479	0.164255	0.0236073	0.000538617	0.000416711	0.0146421	0.104556	0.000103724
2.0544	454	6.6374	0.0883223	0.036933	0.000785335	0.0774653	0.00195595	0.161271	0.0259147	0.000526236	0.000467342	0.0166883	0.111625	0.000104165
2.0616	456	6.63484	0.0917662	0.0384597	0.000787011	0.0794814	0.00188075	0.158827	0.0279066	0.000517614	0.000518336	0.0187023	0.117603	0.000107625
2.0688	458	6.63193	0.096564	0.0398552	0.000788186	0.0815493	0.00182057	0.15699	0.0294798	0.00051171	0.000568949	0.0206388	0.122421	0.000107926
2.076	460	6.62919	0.100627	0.0412659	0.00078971	0.0836259	0.00176465	0.155246	0.0310113	0.000506672	0.000622739	0.022682	0.12702	0.000110901
2.0832	462	6.6155	0.104683	0.0423661	0.000794833	0.0850099	0.00174005	0.154473	0.0314735	0.000512793	0.000667856	0.0240863	0.128763	0.000117246
2.0904	464	6.60122	0.108564	0.04342	0.000800082	0.0863762	0.00172071	0.153907	0.0317346	0.000520175	0.000713655	0.0254391	0.130036	0.000121573
2.0976	466	6.58653	0.112615	0.0445049	0.000805312	0.0877397	0.00170082	0.1533	0.0320151	0.000527489	0.000762531	0.0268719	0.131337	0.000125145
2.1048	468	6.57166	0.116888	0.0463055	0.000810093	0.0892376	0.00163721	0.150708	0.0341555	0.000524053	0.000837203	0.0296393	0.136689	0.000129135
2.112	470	6.55533	0.120881	0.0469233	0.000815695	0.090483	0.0016503	0.151546	0.0330265	0.000539557	0.000875435	0.030276	0.134886	0.000133343
2.1192	472	6.53906	0.12575	0.0483802	0.000820645	0.0918752	0.00161288	0.150088	0.0340636	0.000542491	0.000944534	0.0325055	0.137763	0.000134687
2.1264	474	6.52155	0.130332	0.049404	0.000825942	0.093164	0.0016031	0.149869	0.0339005	0.000552546	0.00100107	0.0339374	0.13802	0.00013737
2.1336	476	6.50515	0.135036	0.0511547	0.000830748	0.0945987	0.00155402	0.14782	0.0355109	0.00055204	0.0010874	0.0368551	0.142033	0.000141681
2.1408	478	6.49066	0.140656	0.0529867	0.000831953	0.0968288	0.00149964	0.145797	0.0373636	0.00054538	0.00118522	0.0403619	0.146774	0.000146312
2.148	480	6.47432	0.146269	0.054234	0.000835569	0.0984604	0.00148101	0.145241	0.0375609	0.000551019	0.00126184	0.0425267	0.147873	0.000151165
2.1552	482	6.45668	0.152012	0.0569272	0.000838278	0.100408	0.0013958	0.141425	0.0413433	0.000537492	0.00140205	0.0479997	0.155836	0.000155384
2.1624	484	6.43798	0.158145	0.0587348	0.000841241	0.102215	0.00135669	0.139814	0.042766	0.0005364	0.0015118	0.0516654	0.159116	0.000158893
2.1696	486	6.41723	0.164413	0.0611444	0.000844294	0.104025	0.00129643	0.137046	0.0456285	0.000529255	0.00165258	0.0568569	0.164726	0.000162089
2.1768	488	6.39501	0.17077	0.0636182	0.000847084	0.105902	0.00123886	0.134354	0.04857	0.000522045	0.00180345	0.0624461	0.170191	0.000165966
2.184	490	6.38174	0.177036	0.0660933	0.000845261	0.107667	0.00117071	0.130807	0.052247	0.000511269	0.00197757	0.0692	0.17668	0.000169472
2.1912	492	6.38057	0.182976	0.0677593	0.000837905	0.109367	0.00111666	0.127755	0.0546804	0.000503686	0.00214275	0.0753347	0.18131	0.000172814
2.1984	494	6.37928	0.188775	0.0697512	0.000832448	0.11107	0.00106131	0.124598	0.0576502	0.000495341	0.00232681	0.0823132	0.186355	0.00017536
2.2056	496	6.37805	0.194751	0.0721431	0.00082534	0.112884	0.000994284	0.120654	0.0620081	0.000482161	0.00254791	0.0912708	0.193001	0.000178459
2.2128	498	6.37688	0.200806	0.0735743	0.000817997	0.114507	0.000955818	0.118249	0.0637062	0.000478036	0.00273282	0.0978584	0.195976	0.000181103
2.22	500	6.37566	0.207552	0.075618	0.000811129	0.116224	0.000905818	0.115133	0.0669748	0.000469408	0.00295833	0.106575	0.200628	0.000183635
2.2272	502	6.37437	0.214651	0.0775699	0.000804432	0.117939	0.000861702	0.112311	0.0698805	0.000462192	0.00318987	0.11537	0.20458	0.000190844
2.2344	504	6.37209	0.221286	0.078265	0.000797639	0.119484	0.000846781	0.111235	0.0691352	0.000465214	0.00336139	0.120254	0.204371	0.000191887
2.2416	506	6.36426	0.227508	0.078844	0.000794793	0.121154	0.000845164	0.111134	0.0671418	0.000472886	0.00351148	0.123513	0.202562	0.000196346
2.2488	508	6.35275	0.234564	0.0793959	0.000791063	0.122997	0.000842871	0.111025	0.0652069	0.000479802	0.00366827	0.126952	0.200818	0.000202018
2.256	510	6.33983	0.241802	0.0799884	0.000787817	0.124823	0.000840848	0.110935	0.0633284	0.00048703	0.00383043	0.130411	0.199029	0.000209569
2.2632	512	6.32481	0.249189	0.0805601	0.000784156	0.126709	0.000838419	0.110817	0.0615046	0.000493994	0.00399907	0.133983	0.197262	0.000215929
2.2704	514	6.30767	0.256704	0.0811538	0.000780704	0.128602	0.000836055	0.110705	0.059734	0.000501084	0.00417369	0.137606	0.195473	0.000218753
2.2776	516	6.28724	0.264582	0.0817617	0.000777295	0.130511	0.000833622	0.11059	0.058015	0.000508218	0.00435457	0.141289	0.193667	0.000226071
2.2848	518	6.26385	0.272646	0.0824538	0.000774925	0.132335	0.000831858	0.110522	0.0563462	0.000516065	0.00454061	0.144917	0.191772	0.000231591
2.292	520	6.23508	0.280914	0.0831203	0.000772045	0.134228	0.000829615	0.110423	0.054726	0.000523568	0.0047339	0.148672	0.189907	0.000237078
2.2992	522	6.19938	0.289426	0.0837828	0.000768955	0.136162	0.000827116	0.110308	0.053153	0.000530922	0.00493427	0.152519	0.188049	0.000241514
2.3064	524	6.1549	0.298097	0.0845621	0.000767276	0.137939	0.000825525	0.110256	0.0516258	0.000539305	0.00513941	0.156245	0.186068	0.000245731
2.3136	526	6.09884	0.30708	0.0852824	0.000764613	0.139841	0.000823108	0.11015	0.0501432	0.000546985	0.00535305	0.160161	0.184154	0.000254559
2.3208	528	6.03317	0.316293	0.0859681	0.000761692	0.142462	0.00082129	0.110114	0.0487037	0.000556138	0.00558191	0.164308	0.182451	0.00026202
2.328	530	5.98208	0.326399	0.0864398	0.00075666	0.147067	0.000820012	0.110188	0.0473063	0.00056789	0.00584155	0.169148	0.181374	0.000270879
2.3352	532	5.92608	0.336519	0.0869154	0.000751734	0.151918	0.000818859	0.110271	0.0459495	0.0005802	0.00611293	0.174108	0.180311	0.000276514
2.3424	534	5.86535	0.347486	0.0874183	0.00074707	0.156965	0.000817904	0.110373	0.0446324	0.0005934	0.00639588	0.17913	0.179229	0.000289802
2.3496	536	5.80078	0.358395	0.0878731	0.000742104	0.16272	0.000817251	0.110504	0.0433535	0.000607867	0.00669713	0.184412	0.178297	0.000298682
2.3568	538	5.73108	0.369322	0.0884131	0.000737932	0.168017	0.00081645	0.110602	0.0421118	0.000622147	0.00700277	0.189573	0.177153	0.000309173
2.364	540	5.65931	0.381087	0.0888287	0.000732543	0.174422	0.000815557	0.110717	0.0409063	0.000637688	0.00733289	0.195177	0.176281	0.000315422
2.3712	542	5.58284	0.393092	0.0892766	0.000727438	0.180761	0.000814509	0.110809	0.0397359	0.000653412	0.00767319	0.200803	0.175316	0.000330353
2.3784	544	5.50363	0.40537	0.0897782	0.00072303	0.187228	0.000813927	0.110924	0.0385995	0.000670656	0.00802669	0.206408	0.174291	0.000336551
2.3856	546	5.42171	0.416971	0.0902622	0.000718575	0.193973	0.000813278	0.111021	0.0374959	0.000688325	0.00839561	0.21217	0.173281	0.00035623
2.3928	548	5.33623	0.429515	0.0906594	0.000713191	0.201412	0.00081219	0.111096	0.0364245	0.000706483	0.00878624	0.218269	0.172402	0.00036657
2.4	550	5.24949	0.442773	0.0911203	0.000708358	0.208677	0.00081109	0.111159	0.0353844	0.000725421	0.0091875	0.224288	0.17139	0.000378095
2.405	552	5.16072	0.457694	0.0914739	0.000702722	0.217195	0.000810909	0.111494	0.0339929	0.000749313	0.0095924	0.230096	0.170287	0.000399199
2.41	554	4.9958	0.472514	0.0913685	0.000692846	0.228675	0.000809199	0.111771	0.0326583	0.000772089	0.0100502	0.237376	0.169918	0.000404952
2.41516	556.24	4.81191	0.490483	0.0912482	0.000681496	0.241691	0.000806517	0.112069	0.0311591	0.000797493	0.0105746	0.245588	0.169347	0.000422232
2.42581	557.67	4.67119	0.497305	0.0910809	0.000673385	0.249983	0.000801083	0.111332	0.0313816	0.000800916	0.0110232	0.253518	0.170048	0.000430479
2.43548	559.09	4.53512	0.504176	0.090887	0.000665326	0.25876	0.000796114	0.110714	0.0314574	0.000806389	0.0114783	0.261404	0.170659	0.000436403
2.44419	560.52	4.41115	0.512667	0.0908277	0.000657925	0.266809	0.000790992	0.110187	0.0313695	0.000781771	0.0118083	0.268843	0.17084	0.000446852
2.4529	561.95	4.36984	0.521045	0.0916864	0.000655713	0.267691	0.000783663	0.109511	0.0312799	0.000588531	0.0113243	0.273956	0.169205	0.00031704
2.46258	563.37	4.32745	0.528472	0.0926614	0.00065407	0.267524	0.000775479	0.108681	0.0313508	0.00042758	0.0107699	0.279132	0.167466	0.00024539
2.47129	564.8	4.28583	0.536975	0.0935559	0.000651879	0.268201	0.000767863	0.107975	0.0312575	0.000320621	0.0103129	0.284277	0.165758	0.000142742
2.47903	566.23	4.24427	0.54598	0.0945177	0.000650031	0.26863	0.000760585	0.107375	0.0310126	0.000236119	0.00980943	0.288983	0.163834	0.000130448
2.48774	567.65	4.202	0.557014	0.0955128	0.000647845	0.268448	0.000752169	0.106618	0.0309276	0.000173274	0.00933188	0.293902	0.161939	7.06108e-05
2.49548	569.08	4.15989	0.563052	0.0965033	0.000646501	0.268854	0.000745246	0.106006	0.0306822	0.000127759	0.00887552	0.298669	0.160011	8.38376e-05
2.50323	570.51	4.11667	0.572887	0.0975173	0.000644579	0.269002	0.000737574	0.105366	0.0304397	9.34313e-05	0.00842177	0.303386	0.158028	5.72109e-05
2.51097	571.93	4.07389	0.581517	0.0985509	0.000642948	0.26897	0.000730048	0.104714	0.0302062	6.88374e-05	0.00800264	0.308053	0.15604	4.82386e-05
2.51871	573.36	4.04279	0.59304	0.0997413	0.000645519	0.272414	0.00073096	0.104746	0.029964	6.24557e-05	0.00800632	0.312543	0.154795	2.61972e-05
2.52548	574.79	4.0126	0.586817	0.101067	0.000652321	0.276522	0.000736441	0.105048	0.0295781	5.75984e-05	0.00802557	0.316651	0.153539	1.61196e-05
2.53323	576.21	3.9815	0.61473	0.102142	0.000650954	0.279606	0.000733424	0.104908	0.0293525	5.19442e-05	0.00801838	0.321276	0.152251	3.2738e-05
2.54	577.64	3.95094	0.625532	0.10325	0.000652775	0.283417	0.000734	0.104958	0.0289757	4.85945e-05	0.00807245	0.325739	0.150971	2.58583e-05
2.54677	579.07	3.91942	0.637541	0.104677	0.000656534	0.286146	0.000735415	0.105107	0.0286033	4.20288e-05	0.00795458	0.329479	0.149417	2.02489e-05
2.55258	580.49	3.88608	0.650879	0.105929	0.000657944	0.288488	0.000734235	0.105121	0.028112	3.56628e-05	0.00779403	0.333219	0.147716	1.9819e-05
2.55935	581.92	3.85338	0.662691	0.107147	0.000660737	0.292949	0.000736283	0.105296	0.0277499	3.37389e-05	0.00786358	0.337609	0.14654	1.38096e-05
2.56516	583.35	3.81889	0.674874	0.108336	0.000661892	0.296094	0.000735398	0.105316	0.027264	2.93196e-05	0.00775453	0.341672	0.144984	1.331e-05
2.57193	584.77	3.78395	0.686894	0.109567	0.000664283	0.300292	0.0007366	0.10542	0.0269208	2.70766e-05	0.00777423	0.346089	0.143763	8.10929e-06
2.57774	586.2	3.74833	0.700384	0.110598	0.00066461	0.305119	0.000736329	0.105488	0.0264492	2.49101e-05	0.00778334	0.350695	0.142517	9.93816e-06
2.58355	587.63	3.71176	0.714552	0.111826	0.000665248	0.307983	0.000734534	0.105447	0.0259859	2.13206e-05	0.00764282	0.354742	0.140915	1.23998e-05
2.58935	589.05	3.67499	0.728701	0.113016	0.000666269	0.311863	0.000734106	0.105504	0.0255377	1.92033e-05	0.00760191	0.35893	0.139522	8.80113e-06
2.59516	590.48	3.63551	0.741346	0.114035	0.000665604	0.316051	0.000731822	0.105399	0.0250901	1.67013e-05	0.00750312	0.363672	0.138145	7.29282e-06
2.6	591.91	3.59607	0.758077	0.115122	0.000665089	0.320306	0.000730242	0.105456	0.0245356	1.48436e-05	0.00743043	0.367806	0.136681	7.70897e-06
2.60581	593.33	3.55581	0.771615	0.116195	0.000664937	0.324776	0.000728742	0.105411	0.0241135	1.32151e-05	0.0073729	0.372453	0.135373	7.10103e-06
2.61065	594.76	3.51319	0.786815	0.117147	0.00066383	0.330203	0.000727245	0.10545	0.0235808	1.19531e-05	0.0073385	0.377073	0.134087	7.68722e-06
2.61645	596.19	3.46984	0.801057	0.118301	0.000663496	0.333862	0.000724731	0.105329	0.0231668	1.03402e-05	0.00722544	0.381558	0.132631	2.11555e-06
2.62129	597.61	3.42621	0.815371	0.119289	0.000661755	0.338012	0.000721245	0.105195	0.0226627	8.78702e-06	0.00707637	0.386067	0.131154	3.74764e-06
2.62613	599.04	3.37814	0.833476	0.120211	0.000659967	0.343967	0.000719383	0.105219	0.0221632	8.06431e-06	0.0070685	0.390848	0.129944	3.59315e-06
2.63097	600.47	3.33077	0.849714	0.121142	0.000658752	0.350466	0.000718369	0.105292	0.0216748	7.50221e-06	0.0070844	0.395706	0.128803	1.94715e-06
2.63581	601.89	3.28079	0.866321	0.122071	0.000655994	0.354899	0.000713898	0.105086	0.0212043	6.34218e-06	0.00692942	0.400434	0.127363	1.36323e-06
2.64065	603.32	3.22882	0.883212	0.122952	0.00065407	0.361607	0.000712078	0.105094	0.0207377	5.81424e-06	0.0069202	0.405489	0.126232	3.08882e-06
2.64452	604.75	3.17533	0.901149	0.123897	0.000651226	0.366297	0.000707884	0.104986	0.0201884	4.94746e-06	0.00676835	0.409798	0.124717	1.84074e-06
2.64935	606.17	3.1198	0.918094	0.124882	0.000648798	0.370938	0.00070377	0.104801	0.0197502	4.20978e-06	0.00662775	0.414473	0.123312	1.79983e-06
2.65323	607.6	3.0827	0.935737	0.12612	0.000649812	0.380045	0.000706682	0.105376	0.0192289	3.98075e-06	0.00665801	0.419118	0.122338	0
2.65807	609.03	3.06883	0.969676	0.127725	0.000650274	0.387693	0.000708532	0.105994	0.0188089	3.70445e-06	0.00666194	0.423295	0.121275	0
2.66193	610.45	3.05516	0.991398	0.130083	0.000657169	0.395709	0.000716668	0.107256	0.0183178	3.26219e-06	0.00655478	0.426378	0.120084	0
2.66581	611.88	3.04043	1.01531	0.1321	0.000661621	0.404457	0.000722848	0.108304	0.0178363	2.97916e-06	0.00651409	0.429957	0.11899	1.22857e-06
2.67065	613.31	3.02564	1.0408	0.134175	0.000665708	0.412536	0.000727939	0.109201	0.0174469	2.68566e-06	0.00646018	0.433826	0.117907	0
2.67452	614.73	3.00928	1.05824	0.135546	0.000667688	0.423258	0.000732486	0.109907	0.0169932	2.64682e-06	0.0065524	0.438389	0.117067	0
2.67839	616.16	2.99393	1.08906	0.138243	0.000673785	0.430667	0.000739392	0.111221	0.0165477	2.22148e-06	0.0063652	0.441088	0.115757	0
2.68226	617.59	2.97686	1.12408	0.140314	0.000675554	0.438699	0.000742541	0.112124	0.0161147	1.98564e-06	0.00628857	0.444451	0.114577	0
2.68613	619.01	2.96061	1.15164	0.142321	0.000678701	0.448774	0.000747992	0.113144	0.0156978	1.84432e-06	0.00627569	0.448235	0.113603	0
2.69	620.44	2.93781	1.18452	0.14437	0.000681018	0.458655	0.000752691	0.114153	0.0152878	1.72576e-06	0.00627312	0.451862	0.1126	0
2.6929	621.87	2.8605	1.21258	0.145775	0.000683427	0.476711	0.000762769	0.115564	0.0148212	2.01594e-06	0.0066355	0.456692	0.112297	0
2.69677	623.29	2.79041	1.23802	0.14735	0.000686844	0.494068	0.000772841	0.116881	0.014439	2.30322e-06	0.00698514	0.461663	0.11197	0
2.70065	624.72	2.71583	1.25846	0.148817	0.000689982	0.511252	0.000781864	0.118023	0.0140629	2.57757e-06	0.00731587	0.466776	0.111557	3.01263e-06
2.70452	626.15	2.63357	1.27426	0.150517	0.000696071	0.531164	0.000795197	0.119528	0.0136959	3.02022e-06	0.00774953	0.471919	0.111305	3.78562e-06
2.70742	627.57	2.53737	1.31824	0.151689	0.000693259	0.548984	0.000799515	0.120571	0.0132853	3.48094e-06	0.00816656	0.476645	0.110841	2.12456e-06
2.71032	629	2.4302	1.33936	0.153212	0.000697639	0.571278	0.000812458	0.122156	0.0128818	4.25796e-06	0.00873397	0.48158	0.110602	2.37297e-06
2.71419	630.43	2.32337	1.42514	0.154446	0.000686724	0.586501	0.000808431	0.122911	0.0125519	4.77713e-06	0.00915048	0.48606	0.110027	1.93452e-06
2.7171	631.85	2.20486	1.41756	0.155548	0.000692366	0.607802	0.000819518	0.123911	0.0121741	5.4293e-06	0.00961024	0.49163	0.10958	1.44592e-06
2.72097	633.28	2.08276	1.46429	0.157253	0.000692425	0.629239	0.000827944	0.125353	0.0118604	6.67695e-06	0.0102973	0.496368	0.109279	3.00115e-06
2.72387	634.71	1.93585	1.49711	0.158165	0.000689027	0.648601	0.000830174	0.126042	0.0115028	7.58858e-06	0.0108141	0.501557	0.108705	3.32656e-06
2.72677	636.13	1.68176	1.49199	0.160421	0.000704112	0.679689	0.000856784	0.128545	0.0111575	1.0978e-05	0.0120385	0.505926	0.108726	5.54966e-06
2.72968	637.56	1.24441	1.53872	0.163411	0.000715262	0.710852	0.00088311	0.131681	0.0108233	1.85506e-05	0.0139003	0.508143	0.108786	1.2231e-05
2.73258	638.99	0.751222	1.57681	0.166609	0.000729471	0.74654	0.000914029	0.135153	0.0104986	3.28501e-05	0.01624	0.510526	0.108941	5.65458e-06
2.73645	640.41	0.367507	1.71065	0.169311	0.000718414	0.765968	0.000915433	0.137213	0.0102382	4.82303e-05	0.0181243	0.512051	0.108587	3.05036e-05
2.73935	641.84	0.363696	1.71058	0.17109	0.000725076	0.783961	0.000927689	0.138498	0.00992965	4.65046e-05	0.0182383	0.516795	0.107925	3.25976e-05
2.74129	643.27	0.359732	1.79735	0.172533	0.000712506	0.79615	0.000922275	0.13948	0.00959356	4.60402e-05	0.0184522	0.520149	0.107184	4.59144e-05
2.74419	644.7	0.356222	1.80256	0.17433	0.000718025	0.814386	0.000933631	0.140761	0.00930555	4.4493e-05	0.0185758	0.524827	0.106533	4.54295e-05
2.7471	646.12	0.353065	1.8375	0.17598	0.000716211	0.82808	0.000936785	0.141701	0.0090313	4.2021e-05	0.0185882	0.529027	0.105778	2.85129e-05
2.75	647.55	0.349924	1.87875	0.177727	0.00071389	0.843392	0.000940458	0.142798	0.00876274	4.07711e-05	0.0187267	0.533176	0.105093	2.65742e-05
2.7529	648.98	0.346111	1.92189	0.179485	0.00071114	0.858962	0.000943859	0.143906	0.00850262	3.93994e-05	0.0188474	0.537353	0.104427	2.70822e-05
2.75581	650.4	0.342999	1.96518	0.181271	0.000708471	0.874599	0.000947335	0.145017	0.00825346	3.85653e-05	0.0190247	0.541413	0.10377	2.49621e-05
2.75871	651.83	0.339496	2.01041	0.183011	0.000704805	0.889121	0.000949316	0.146017	0.00800922	3.70742e-05	0.0191173	0.545468	0.103071	2.30896e-05
2.76065	653.26	0.337042	2.05815	0.184652	0.000700612	0.906312	0.000952337	0.147235	0.00773905	3.71464e-05	0.0193895	0.549254	0.102434	2.25812e-05
2.76355	654.68	0.333277	2.0922	0.186318	0.000698339	0.920606	0.000954995	0.148134	0.00751248	3.43204e-05	0.0192922	0.553609	0.101724	2.20244e-05
2.76645	656.11	0.330222	2.1361	0.188137	0.000695186	0.93633	0.000957838	0.149201	0.00729106	3.34971e-05	0.0194546	0.55763	0.101069	2.06956e-05
2.76839	657.54	0.327279	2.19311	0.189675	0.000687873	0.951011	0.000956809	0.150188	0.00704657	3.23435e-05	0.0195491	0.561378	0.100395	2.59036e-05
2.77129	658.96	0.323942	2.24841	0.191416	0.000681567	0.964341	0.000955848	0.151074	0.00684203	3.08657e-05	0.0196009	0.565265	0.0997258	2.28278e-05
2.77323	660.39	0.321232	2.29656	0.193048	0.000676582	0.980485	0.000957334	0.152149	0.00661292	3.0644e-05	0.0198255	0.568912	0.0990742	1.78405e-05
2.77613	661.82	0.318228	2.34396	0.194819	0.000671851	0.995747	0.000958334	0.153127	0.00641929	2.8753e-05	0.0197994	0.573165	0.0984549	2.1725e-05
2.77903	663.24	0.315716	2.36263	0.196855	0.000674869	1.01806	0.000968912	0.154573	0.00623235	2.89159e-05	0.0201112	0.577627	0.0979449	1.35213e-05
2.78097	664.67	0.312389	2.45489	0.19826	0.000658967	1.02608	0.000957715	0.15513	0.0060262	2.71526e-05	0.0200604	0.580738	0.0972395	2.13185e-05
2.78387	666.1	0.3092	2.50368	0.200124	0.000654251	1.04073	0.000958476	0.156073	0.00585057	2.6387e-05	0.0201955	0.584522	0.0966059	2.04839e-05
2.78581	667.52	0.306542	2.55988	0.201641	0.000646354	1.05419	0.000955976	0.156906	0.00565804	2.50389e-05	0.0201962	0.588233	0.0959658	1.97629e-05
2.78774	668.95	0.303605	2.6143	0.203309	0.000639828	1.07067	0.000956036	0.157974	0.0054702	2.46203e-05	0.0203755	0.591906	0.095398	1.66538e-05
2.79065	670.38	0.300789	2.67781	0.205312	0.000632964	1.08756	0.000956158	0.159137	0.00531222	2.47107e-05	0.020681	0.595652	0.0949214	1.73798e-05
2.79258	671.8	0.298328	2.7253	0.206787	0.000626307	1.10102	0.000954366	0.159901	0.00513768	2.26136e-05	0.0204947	0.599594	0.0942815	1.83778e-05
2.79548	673.23	0.294889	2.78188	0.208666	0.000619732	1.11551	0.000953394	0.160826	0.0049893	2.17461e-05	0.0205789	0.603467	0.093735	1.54383e-05
2.79742	674.66	0.291861	2.82839	0.210316	0.00061431	1.13176	0.000953966	0.161809	0.0048246	2.09208e-05	0.0206444	0.607243	0.0931646	1.26228e-05
2.79935	676.08	0.289365	2.92022	0.211873	0.000599423	1.14054	0.000943835	0.16246	0.00466814	2.02883e-05	0.0207477	0.610195	0.0926212	1.38262e-05
2.80129	677.51	0.286699	2.95992	0.213554	0.000595394	1.15787	0.000945875	0.163482	0.00451432	1.95225e-05	0.0208128	0.614076	0.0920679	1.36768e-05
2.80419	678.94	0.283377	3.02017	0.215552	0.000588582	1.17344	0.000945209	0.164506	0.00438484	1.91711e-05	0.0210024	0.617806	0.0916075	1.44787e-05
2.80613	680.36	0.280741	3.08927	0.217157	0.000578388	1.18647	0.000940446	0.165344	0.00424285	1.8195e-05	0.0209986	0.621398	0.0911282	1.29557e-05
2.80807	681.79	0.277912	3.14673	0.218767	0.000570327	1.19873	0.000937073	0.166084	0.00410414	1.74381e-05	0.0210369	0.624821	0.0905624	1.40087e-05
2.81	683.22	0.274937	3.21762	0.220535	0.000560752	1.21508	0.000934269	0.16718	0.00397036	1.70697e-05	0.0211966	0.628428	0.0901925	1.39222e-05
2.8129	684.64	0.272152	3.28442	0.222419	0.000551831	1.22634	0.000929943	0.16792	0.00385849	1.61655e-05	0.0211937	0.632089	0.0897324	1.18379e-05
2.81484	686.07	0.26927	3.34493	0.224164	0.000543961	1.24133	0.000927921	0.168878	0.00373299	1.57808e-05	0.0213307	0.635567	0.0892944	1.27359e-05
2.81677	687.5	0.266084	3.41254	0.22579	0.000534073	1.25199	0.00092241	0.169566	0.00361179	1.51112e-05	0.0213635	0.638873	0.0888097	1.26853e-05
2.81871	688.92	0.263669	3.50582	0.22761	0.000520683	1.26633	0.000915679	0.170659	0.0034965	1.47491e-05	0.0215128	0.642313	0.0886059	1.09813e-05
2.82161	690.35	0.260331	3.54369	0.229549	0.000517221	1.281	0.00091708	0.171484	0.00339691	1.39902e-05	0.0215117	0.646338	0.0881062	1.08589e-05
2.82355	691.78	0.257459	3.61666	0.231467	0.00050794	1.29802	0.000914802	0.172671	0.00328738	1.39591e-05	0.021771	0.64976	0.0878524	1.05526e-05
2.82548	693.2	0.254626	3.68404	0.233063	0.000498025	1.30674	0.000908478	0.173244	0.00318222	1.31574e-05	0.0217144	0.653044	0.0874035	9.67847e-06
2.82742	694.63	0.25165	3.75695	0.23485	0.000488107	1.31997	0.000904025	0.174168	0.00307994	1.27154e-05	0.0218008	0.656496	0.0871067	8.46318e-06
2.82935	696.06	0.24874	3.83078	0.236595	0.000477849	1.331	0.000898444	0.17496	0.00298099	1.22365e-05	0.0218605	0.659797	0.0867835	7.4966e-06
2.83129	697.48	0.245624	3.90847	0.238358	0.000467076	1.34218	0.000892482	0.175792	0.00288642	1.17408e-05	0.0219068	0.663183	0.0865248	8.0629e-06
2.83419	698.91	0.242581	3.97571	0.240285	0.00045828	1.35048	0.00088723	0.176392	0.00280555	1.09712e-05	0.0218247	0.66685	0.0861782	6.84052e-06
2.83613	700.34	0.23937	4.05714	0.242221	0.000447699	1.36404	0.000882516	0.177444	0.0027161	1.07917e-05	0.0220073	0.670171	0.0860304	6.94428e-06
2.84	703.19	0.233517	4.21627	0.245754	0.000425922	1.38075	0.000868479	0.17885	0.00254664	9.92429e-06	0.0220853	0.676602	0.0855674	7.18595e-06
2.84193	704.62	0.230469	4.29639	0.247813	0.000416223	1.39567	0.000865127	0.180036	0.00246571	1.00577e-05	0.0224343	0.679907	0.0855104	6.35138e-06
2.84387	706.04	0.227379	4.37694	0.249587	0.000405425	1.40309	0.000857877	0.180717	0.00238828	9.49432e-06	0.0223864	0.68319	0.0853407	6.1359e-06
2.84677	707.47	0.223888	4.49063	0.251946	0.000391058	1.40978	0.000848003	0.181671	0.00232284	9.44642e-06	0.022666	0.686413	0.0854933	5.1383e-06
2.84871	708.9	0.220438	4.54352	0.253495	0.000384022	1.41564	0.000843154	0.182047	0.00224899	8.53147e-06	0.0223611	0.689995	0.0851037	5.94821e-06
2.85065	710.32	0.217023	4.62682	0.25533	0.000373325	1.42284	0.000835996	0.182781	0.00217874	8.03747e-06	0.0223061	0.693427	0.0850454	5.56661e-06
2.85258	711.75	0.214195	4.71275	0.257427	0.000363179	1.43358	0.00083094	0.183827	0.00211015	8.04027e-06	0.0225824	0.696578	0.0850948	5.32883e-06
2.85452	713.18	0.211099	4.79343	0.25934	0.000353303	1.43995	0.000824417	0.184544	0.00204383	7.74422e-06	0.0226439	0.699741	0.0850367	4.92259e-06
2.85645	714.6	0.207405	4.95439	0.261332	0.000332001	1.42942	0.000802441	0.184861	0.00198149	7.39203e-06	0.0226815	0.702152	0.085486	4.34024e-06
2.85935	716.03	0.198677	5.02507	0.263264	0.000323607	1.42999	0.000795262	0.185151	0.00192708	6.64299e-06	0.0223752	0.705928	0.0853358	3.03818e-06
2.86129	717.46	0.183731	5.03936	0.264407	0.00032152	1.43543	0.000794222	0.185175	0.00186577	5.46321e-06	0.0215591	0.710404	0.084697	1.39629e-06
2.86323	718.88	0.169082	5.12341	0.265581	0.000309706	1.42273	0.000778865	0.184647	0.00180806	4.49983e-06	0.0207941	0.713843	0.0844331	1.99343e-06
2.86516	720.31	0.154651	5.20382	0.266757	0.000298693	1.41049	0.000764465	0.184128	0.00175161	3.71289e-06	0.020064	0.717301	0.0841607	9.53774e-07
2.8671	721.74	0.140317	5.25355	0.267918	0.000291994	1.40589	0.000756372	0.183843	0.00169663	3.07965e-06	0.0193779	0.72121	0.0837389	4.91112e-06
2.86903	723.16	0.126297	5.40118	0.269182	0.000272913	1.37586	0.000729403	0.1828	0.00164525	2.54539e-06	0.0187194	0.723709	0.0839094	1.14235e-06
2.87193	724.59	0.112443	5.44391	0.270686	0.000267959	1.37488	0.000724351	0.182714	0.00160011	2.0672e-06	0.0180077	0.728507	0.0835828	6.27071e-07
2.87387	726.02	0.0986489	5.58034	0.27199	0.00025138	1.3473	0.000700603	0.181761	0.0015513	1.70783e-06	0.0173937	0.731229	0.0837707	1.84682e-07
2.87581	727.44	0.0850489	5.61184	0.273159	0.000247623	1.34744	0.000696838	0.181656	0.00150308	1.41255e-06	0.0167835	0.735559	0.0833358	0
2.87871	728.87	0.0715351	5.66153	0.274675	0.000242177	1.34191	0.000690315	0.181393	0.00146211	1.17496e-06	0.0162358	0.739883	0.0830482	0
2.88065	730.3	0.0644174	5.73031	0.275914	0.00023499	1.34265	0.000684219	0.181533	0.00141686	1.09181e-06	0.0161379	0.743761	0.083165	0
2.88258	731.72	0.0605913	5.81673	0.277205	0.000226035	1.3393	0.000675312	0.181584	0.00137364	1.01619e-06	0.0160523	0.747534	0.0834638	0
2.88548	733.15	0.0565908	5.91769	0.2789	0.000216273	1.33311	0.000665413	0.181619	0.00133699	9.75788e-07	0.0161092	0.751289	0.0839759	7.18758e-07
2.88742	734.58	0.0528945	6.09149	0.28054	0.000199215	1.30944	0.000643396	0.181209	0.0012971	9.53918e-07	0.0162467	0.754007	0.0851726	0
2.88935	736.01	0.0487568	6.14504	0.281833	0.000194567	1.31541	0.000641429	0.181598	0.00125698	9.02494e-07	0.016219	0.758247	0.0853715	0
2.89129	737.43	0.048516	6.20144	0.283131	0.000189779	1.31898	0.000638884	0.181879	0.00121859	9.08653e-07	0.0164356	0.761867	0.0855755	0
2.89419	738.86	0.0485149	6.29832	0.284432	0.000180975	1.32058	0.000630114	0.181951	0.00118627	8.9524e-07	0.0166395	0.768179	0.0864674	0
2.9	740	0.0485113	6.35244	0.286622	0.000177329	1.32785	0.000629505	0.18227	0.0011778	9.04834e-07	0.0169484	0.774672	0.0871364	0
